# Supplementary material for: The Study of Forensically Important Insects Recovered from Human Corpses in Taiwan
Source: Insects. 2023 Mar 31;14(4):346. doi: 10.3390/insects14040346 (PMC10141353; doi:10.3390/insects14040346)
Supplement: Supplementary file 1 [file insects-14-00346-s001.zip]

Archive with 1 entries (1 files):
- insects-2216444-supplementary.xlsx
