# Supplementary material for: The Study of Forensically Important Insects Recovered from Human Corpses in Taiwan
Source: Insects. 2023 Mar 31;14(4):346. doi: 10.3390/insects14040346 (PMC10141353; doi:10.3390/insects14040346)
Supplement: Supplementary file 1 [file insects-14-00346-s001.zip › insects-2216444-supplementary.xlsx]

## Sheet: Total
NO.	Season	Gender	Decomposition stage	Temperature (°C)	Humidity (%)	Area	Environment	Location	Diversity/Abundance	Accession Number	Accession Number
1	Fall	Male	bloated	21.4	91	N-Taiwan	Urban	Indoor	S. nudiseta (III)-15/15(100%)
2	Winter	Male	bloated	14.6	80	N-Taiwan	Urban	Indoor	M. scalaris (U)-15/15(100%)	MT396280.1 - 1197/1200(99%)
3	Spring	Male	decay	19.3	39	N-Taiwan	Suburban	Indoor	C. pinguis (III)(P)-20/26(76.9%) S. nudiseta (III)-4/26(15.4%) C. rufifacies (III)-2/26(7.7%)	(III)KM873621.1 - 1195/1200(99%) (P)KM873620.1 - 857/860(99%) NC_042953.1 - 1199/1200(99%) -
4	Spring	Male	bloated	26.3	74	N-Taiwan	Suburban	Indoor	C. megacephala (III)-8/10(80%) L. porphyrina (III)-2/10(20%)	KT272865.1 - 1200/1200(100%) AY097336.1 - 1198/1200(99%)
5	Spring	Male	decay	23.8	65	N-Taiwan	Urban	Indoor	S. nudiseta (III)(P)-19/23(82.6%) C. rufifacies (III)(P)-3/23(13%) C. megacephala (III)-1/23(4.3%)	NC_042953.1 - 944/945(99%) - -
6	Summer	Male	decay	23.8	65	N-Taiwan	Suburban	Indoor	C. rufifacies (III)(P)-21/21(100%)	JN014870.1 - 1197/1200(99%)
7	Summer	Male	bloated	29.4	72	N-Taiwan	Urban	Indoor	B. peregrina (III)-12/12(100%)	KY001833.1 - 655/656(99%)
8	Winter	Male	bloated	15.5	85	N-Taiwan	Urban	Indoor	S. nudiseta (III)(P)-82/82(100%)
		Female	bloated
9	Spring	Male	bloated	23.5	88	N-Taiwan	Urban	Indoor	M. spiracularis (U)-29/34(85.3%) S. nudiseta (III)-5/34(14.7%)	MN832848.1 - 1200/1200(100%) NC_042953.1 - 1198/1200(99%)
10	Spring	Male	bloated	24	90	N-Taiwan	Urban	Indoor	M. scalaris (U)-27/28(96.7%) S. nudiseta (U)-1/28(3.6%)	MT396285.1 - 1199/1200(99%) -
11	Summer	Male	bloated	26.5	77	N-Taiwan	Urban	Indoor	P. harpax (III)-14/14(100%)	JX861475.1 - 1198/1200(99%)
12	Summer	Male	decay	30.5	75	S-Taiwan	Suburban	Outdoor	C. rufifacies (III)-16/17(94.1%) C. megacephala (III)-1/17(5.9%)
13	Summer	Male	bloated	27.2	64	N-Taiwan	Urban	Indoor	S. nudiseta (III)-14/35(40%) M. scalaris (U)-10/35(28.6%) P. dux (III)-7/35(20%) B. peregrina (III)(P)-3/35(8.6%) - L. ruficornis (III)-1/35(2.9%)	NC_042953.1 - 1199/1200(99%) MT396280.1 - 1199/1200(99%) MH765526.1 - 1200/1200(100%) (III)NC_023532.1 - 1195/1200(99%) (P)KF037991.1 - 1189/1200(99%) MH937749.1 - 1199/1200(99%)
		Female	bloated
14	Fall	Male	decay	23.6	71	N-Taiwan	Suburban	Indoor	C.rufifacies (III)(P)-18/21(85.7%) H. illucens (U)-2/21(9.5%) C. nigripes (P)-1/21(4.8%)	- KC192965.1 - 1178/1200(98%) JX187364.1 - 1197/1200(99%)
15	Fall	Male	Fresh	17.9	61	N-Taiwan	Suburban	Outdoor	L.porphyrina (U)-25/25(100%)	AY097336.1 - 1199/1200(99%)
16	Fall	Male	decay	11.4	83	N-Taiwan	Suburban	Indoor	S. nudiseta (III)-50/60(83.3%) L. ruficornis (III)-6/60(10%) C. rufifacies (III)-3/60(5%) M. scalaris (P)-1/60(1.7%)	EU627713.1 - 1200/1200(100%) MH937749.1 - 1199/1200(99%) - NC_023794.1 - 1200/1200(100%)
17	Spring	Male	decay	22.8	90	N-Taiwan	Suburban	Outdoor	C.megacephala (III)-83/84(98.8%) C.rufifacies (III)-1/84(1.2%)	- JN014870.1 - 1197/1200(99%)
18	Spring	Male	bloated	21.3	86	N-Taiwan	Suburban	Indoor	C.megacephala (U)-27/31(87.1%) B. peregrina (III)-4/31(12.9%)	JN014846.1 - 1000/1000(100%) JN604569.1 - 1197/1200(99%)
19	Spring	Male	decay	24.5	85	N-Taiwan	Suburban	Outdoor	C.rufifacies (III)-40/44(90.9%) C.megacephala (III)-4/40(9.1%) C.nigripes (A)-2	JN014870.1 - 1197/1200(99%) JN014844.1 - 1200/1200(100%) JN229002.1 - 1199/1200(99%)
20	Fall	Male	decay	29	71	N-Taiwan	Suburban	Outdoor	C.rufifacies (III)-122/108(88.5%) C.megacephala (III)-14/108(11.5%)	JN014870.1 - 1197/1200(99%) -
21	Winter	Male	Fresh	13.8	86	N-Taiwan	Suburban	Outdoor	C.megacephala (III)-88/144(61.1%) H.ligurriens (III)-56/144(38.9%)	JN014844.1 - 1200/1200(100%) JN014897.1 - 1019/1020(99%)
22	Spring	Female	decay	22.4	72	N-Taiwan	Urban	Indoor	S. nudiseta (III)-37/37(100%)	EU627713.1 - 1021/1021(100%)
23	Spring	Male	decay	25.2	79	N-Taiwan	Suburban	Outdoor	C. rufifacies (III)-118/132(89.4%) L. porphyrina (III)-10/132(7.6%) C. pinguis (III)-3/132(2.2%) B. formosensis (III)-1/132(0.8%)	- AY097336.1 - 1197/1200(99%) KM873621.1 - 1196/1200(99%) JF500461.1 - 1200/1200(100%)
24	Fall	Male	bloated	24.3	64	N-Taiwan	Suburban	Indoor	M.scalaris (U)-31/31(100%)	MT396290.1 - 1200/1200(100%)
25	Fall	Male	decay	27.3	77	N-Taiwan	Suburban	Outdoor	C.rufifacies (III)(P)-11/23(47.8%) C.megacephala (III)(P)-10/23(43.5%) H. spinigera (III)-2/23(4.3%)	JN014870.1 - 1198/1200(99%) JN014844.1 - 1179/1179(100%) MH540747.1 - 1198/1200(99%)
26	Fall	Male	bloated	21.2	92	N-Taiwan	Urban	Indoor	S. nudiseta (III)-46/46(100%)	EU627713.1 - 1200/1200(100%)
27	Winter	Male	remains	19.6	86	N-Taiwan	Urban	Indoor	N. rufipes (A)-9/9(100%)
28	Winter	Male	remains	20	85	N-Taiwan	Suburban	Indoor	Stratiomyoidea sp.(U)-22/32(68.7%) H. spinigera (III)-10/32(31.3%)	- MH540747.1 - 1198/1200(99%)
29	Spring	Male	decay	19.5	66	N-Taiwan	Urban	Indoor	D. peregrina (U)(P)-68/68(100%)		JQ941747.1 - 656/658(99%)
30	Spring	Male	bloated	23.7	81	N-Taiwan	Urban	Indoor	M. spiracularis (U)-60/60(100%)	MN832848.1 - 1200/1200(100%)
31	Spring	Male	decay	28.3	78	N-Taiwan	Suburban	Outdoor	C.megacephala (III)-84/92(91.3%) C.rufifacies (III)-8/92(8.7%)	JN014846.1 - 1200/1200(100%) -
32	Summer	Male	decay	28.8	78	N-Taiwan	Suburban	Indoor (Car)	C.megacephala (III)-26/30(86.7%) C.rufifacies (III)-4/30(13.3%)	JN014844.1 - 1200/1200(100%) JN014870.1 - 1196/1200(99%)
33	Winter	Male	remains	18	60	N-Taiwan	Suburban	Indoor (Car)	P. megastigmata (U)-18/18(100%)	OL322703.1 - 1199/1200(99%)
34	Winter	Male	bloated	20.5	83	N-Taiwan	Suburban	Outdoor	C.megacephala (U)-24/24(100%)	JN014846.1 - 1200/1200(100%)
35	Winter	Male	decay	19.7	80	N-Taiwan	Suburban	Indoor	C.rufifacies (III)-10/13(76.9%) S.nudiseta (III)-3/13(23.1%)	JN014870.1 - 1197/1200(99%) EU627713.1 - 1200/1200(100%)
36	Winter	Male	bloated	17.6	70	N-Taiwan	Urban	Indoor	S.nudiseta (III)-42/46(91.3%) L. ruficornis (III)-4/46(8.7%)	NC_042953.1 - 1199/1200(99%) MH937749.1 - 1199/1200(99%)
37	Spring	Male	bloated	22.7	81	N-Taiwan	Suburban	Indoor (Car)	C.megacephala (III)-44/44(100%)
38	Winter	Female	bloated	21.4	89	S-Taiwan	Suburban	Outdoor	C.megacephala (III)-60/64(93.3%) C.rufifacies (U)-4/64(6.7%)	JN014844.1 - 1200/1200(100%) JN014870.1 - 1197/1200(99%)
39	Spring	Male	bloated	25.8	77	S-Taiwan	Suburban	Indoor	M.scalaris (U)(P)-55/118(46.6%) - - C.rufifacies (III)(P)-39/118(33.1%) S.nudiseta (III)(P)-24/118(20.3%)	(U)MT396285.1 - 1200/1200(100%) (P)MT396271.1 - 1194/1200(99%) (P)MT396288.1 - 1200/1200(100%) - (P)NC_042953.1 - 1198/1200(99%)
		Female	bloated
40	Summer	Male	bloated	29.4	78	N-Taiwan	Suburban	Outdoor	C.megacephala (III)-21/21(100%)	JN014844.1 - 1200/1200(100%)
41	Spring	Male	decay	17.9	92	N-Taiwan	Urban	Indoor	L.porphyrina (III)-27/33(81.8%) M.scalaris (U)-5/33(15.2%) C.pinguis (III)-1/33(3%)	AY097336.1 - 1197/1200(99%) MT396292.1 - 1200/1200(100%) KY001820.1 - 1195/1200(99%)
42	Spring	Male	Fresh	22	87	N-Taiwan	Urban	Indoor	S.nudiseta (U)(III)-13/13(100%)	NC_042953.1 - 1198/1200(99%)	KY001858.1 - 685/685(100%)
43	Spring	Male	Fresh	24.9	87	N-Taiwan	Urban	Outdoor	C.rufifacies (III)-41/41(100%)	JN014870.1 - 1197/1200(99%)
44	Spring	Male	bloated	26.9	84	N-Taiwan	Urban	Indoor	S.nudiseta (III)-26/26(100%)		KY001858.1 - 685/685(100%)
45	Summer	Male	decay	28.1	83	N-Taiwan	Suburban	Indoor	S.nudiseta (III)-40/42(95.2%) M.scalaris (P)-2/42(4.8%)	NC_042953.1 - 1199/1200(99%) -	- MT396292.1 - 683/688(99%)
46	Summer	Male	decay	27.5	78	N-Taiwan	Suburban	Indoor	C.rufifacies (III)-47/47(100%)	JN014870.1 - 1197/1200(99%)
47	Summer	Male	bloated	28.5	74	N-Taiwan	Suburban	Outdoor	C.rufifacies (U)-38/53(71.7%) C.megacephala (III)-15/53(28.3%)	JN014870.1 - 1197/1200(99%) JN014844.1 - 1200/1200(100%)
48	Spring	Male	remains	22.9	59	S-Taiwan	Urban	Indoor	D. maculatus (U)(A)-31/43(72.1%) N. rufipes (A)-12/43(27.9%)		MK332618.1 - 658/658(100%) -
49	Winter	Male	Fresh	23.6	78	N-Taiwan	Suburban	Outdoor	C. pinguis (E)-100%	KY001820.1 - 1194/1200(99%)
50	Summer	Male	bloated	31.8	58	N-Taiwan	Urban	Indoor	M.scalaris (P)-12/16(75%) S.nudiseta (P)-4/16(25%)	NC_023794.1 - 1199/1200(99%) -
51	Summer	Male	bloated	28.9	77	N-Taiwan	Suburban	Indoor	C.megacephala (III)(P)-43/55(78.2%) C.rufifacies (III)-6/55(10.9%) B. peregrina (III)-6/55(10.9%)	- (P)JN014844.1 - 1200/1200(100%) JN014870.1 - 1197/1200(99%) JN604569.1 - 1195/1200(99%)	(III)MK075772.1 - 658/658(100%) - - -
52	Fall	Male	decay	25.5	79	N-Taiwan	Urban	Outdoor	S.nudiseta (III)(P)-32/55(57.4%) C.rufifacies (III)-8/55(14.8%) C.megacephala (III)(P)-6/55(11.1%) F. pusio (III)-5/55(9.3%) P. dux (III)-4/55(7.4%)	(III)EU627713.1 - 1200/1200(100%) (P)NC_042953.1 - 1199/1200(99%) JN014870.1 - 1197/1200(99%) (III)JN014844.1 - 1199/1200(99%) (P)MK075772.1 - 1200/1200(100%) - EF405938.1 - 1200/1200(100%)	- - - KY511210.1 - 658/658(100%) -
53	Winter	Female	decay	14.2	79	N-Taiwan	Urban	Indoor	M. stabulans (III)-6/6(100%)	MF511759.1 - 1200/1200(100%)
54	Summer	Male	decay	30.5	66	N-Taiwan	Suburban	Outdoor	C.megacephala (III)-74/76(97.4%) C.rufifacies (III)-2/76(2.6%)	JN014844.1 - 1200/1200(100%) JN014870.1 - 1197/1200(99%)
55	Summer	Female	bloated	25	95	N-Taiwan	Suburban	Indoor	C.megacephala (III)-51/63(81%) Phoridae sp. (U)-12/63(19%)	JN014844.1 - 1200/1200(100%) -	- KY832583.1 - 650/658(99%)
56	Spring	Male	decay	16.2	56	N-Taiwan	Suburban	Indoor	S.nudiseta (III)-54/70(77.1%) L.porphyrina (III)(P)-9/70(12.9%) B. peregrina (III)(P)-6/70(8.6%) C. pinguis (P)-1/70(1.4%)		KY001858.1 - 658/658(100%) (III)KY001869.1 - 657/658(99%) (P)KY001869.1 - 658/658(100%) (III)KJ129216.1 - 658/658(100%) (P)NC_023532.1 - 658/658(100%) KY001888.1 - 658/658(100%)
57	Winter	Female	bloated	16.9	77	N-Taiwan	Suburban	Indoor	M.scalaris (U)-28/28(100%)		KX832638.1 - 657/658(99%)
58	Fall	Male	bloated	29.7	74	N-Taiwan	Urban	Indoor	M. spiracularis (U)-2/3(66.7%) B. peregrina (III)-1/3(33.3%)		MN832848.1 - 657/658(99%) KJ129216.1 - 658/658(100%)
59	Fall	Male	bloated	29.5	76	N-Taiwan	Urban	Indoor	C.rufifacies (E) S.nudiseta (III)-21/30(70%) M.scalaris (U)(P)-9/30(30%)		KJ129257.1 - 658/658(100%) KY001858.1 - 658/658(100%) (U)MT396290.1 - 657/658(99%) (P)KR654299.1 - 650/658(99%)
60	Fall	Male	bloated	23.3	67	E-Taiwan	Suburban	Indoor	C.megacephala (E)-100%	JN014844.1 - 1200/1200(100%)
61	Fall	Female	decay	21.3	64	E-Taiwan	Urban	Indoor	S.nudiseta (III)-41/41(100%)
62	Winter	Male	decay	13.4	68	E-Taiwan	Suburban	Indoor (Car)	C.megacephala (III)-38/41(92.7%) C.rufifacies (III)-3/41(7.3%)	JN014844.1 - 1200/1200(100%) JN014870.1 - 1198/1200(99%)
63	Spring	Male	bloated	27.5	65	E-Taiwan	Suburban	Indoor	M.scalaris (U)-37/37(100%)	MT396288.1 - 1200/1200(100%)
64	Spring	Male	decay	27.9	78	E-Taiwan	Urban	Indoor	M.scalaris (U)-46/46(100%)	NC_023794.1 - 1200/1200(100%)
65	Spring	Male	bloated	27.3	78	E-Taiwan	Urban	Indoor	M.scalaris (U)-35/35(100%)	NC_023794.1 - 1200/1200(100%)
66	Summer	Male	bloated	25.7	86	E-Taiwan	Suburban	Indoor	S.nudiseta (III)-42/42(100%)
67	Summer	Female	bloated	30	76	E-Taiwan	Urban	Indoor	P. dux (III)-26/26(100%)	EF405938.1 - 1068/1068(100%)
68	Summer	Male	decay	26.6	87	E-Taiwan	Suburban	Outdoor	C.rufifacies (III)-45/45(100%)
69	Summer	Male	decay	28.7	79	E-Taiwan	Urban	Indoor	C.megacephala (III)-30/33(90.9%) C.rufifacies (III)-3/33(9.1%)	MH778862.1 - 1199/1200(99%) -
70	Summer	Male	decay	30.5	70	E-Taiwan	Urban	Indoor	B. peregrina (III)-43/46(93.5%) C.megacephala (III)-3/46(6.5%)	JN604569.1 - 1198/1200(99%) -
71	Summer	Male	remains	28.1	72	E-Taiwan	Suburban	Outdoor	C.Nigripes (III)-45/45(100%)	JN229002.1 - 1199/1200(99%)
72	Summer	Female	decay	30.3	74	E-Taiwan	Suburban	Indoor	C.megacephala (A)-30/30(100%)	JN014844.1 - 1200/1200(100%)
73	Fall	Male	decay	32.4	72	E-Taiwan	Urban	Indoor	P. dux (III)-3/6(50%) M.scalaris (U)-3/6(50%)	MH765524.1 - 503/505(99%) NC_023794.1 - 1012/1012(100%)
74	Fall	Male	bloated	29.8	79	E-Taiwan	Suburban	Indoor	M.scalaris (U)-15/15(100%)	MT396288.1 - 1200/1200(100%)
75	Fall	Male	bloated	29.6	80	E-Taiwan	Suburban	Indoor	M.scalaris (U)-41/41(100%)	MT396288.1 - 1107/1107(100%)
76	Fall	Female	remains	19.9	95	E-Taiwan	Suburban	Outdoor	H.Spinigera (III)-32/35(91.4%) C.rufifacies (III)-3/35(8.6%)
77	Fall	Female	decay	25.1	74	E-Taiwan	Suburban	Outdoor	C.rufifacies (III)-28/35(80%) C.megacephala (III)-7/35(20%)	- JN014844.1 - 1200/1200(100%)
78	Winter	Male	decay	18	85	E-Taiwan	Suburban	Outdoor	C.rufifacies (III)-22/30(73.3%) H.spinigera (III)-8/30(26.7%)	- MH540747.1 - 1199/1201(99%)
79	Winter	Male	decay	20.4	73	E-Taiwan	Urban	Indoor	M.spiracularis (U)-9/9(100%)	MN832848.1 - 1199/1199(100%)
80	Winter	Male	remains	20.9	81	E-Taiwan	Suburban	Outdoor	H.Spinigera (III)-32/38(84.2%) C.rufifacies (III)-6/38(15.8%)	MH540747.1 - 1199/1200(99%) -
81	Spring	Male	decay	22.5	63	E-Taiwan	Urban	Indoor	S.nudiseta (III)-18/34(52.9%) C.megacephala (III)-8/34(23.5%) C.rufifacies (III)-8/34(23.5%)	EU627713.1 - 1198/1200(99%) JN014844.1 - 1200/1200(100%) -
82	Spring	Male	Fresh	20.9	93	E-Taiwan	Suburban	Outdoor	C.megacephala (E)-100%	JN014844.1 - 1200/1200(100%)
83	Spring	Male	decay	22.6	79	E-Taiwan	Suburban	Indoor (Car)	C.megacephala (U)(III)-38/38(100%)	JN014844.1 - 1200/1200(100%) KT272865.1 - 1200/1200(100%)
84	Winter	Male	decay	19.5	62.5	S-Taiwan	Urban	Indoor	S.nudiseta (III)-25/25(100%)
85	Spring	Male	decay	29	78	S-Taiwan	Suburban	Outdoor	C.megacephala (III)-48/48(100%)	JN014844.1 - 1200/1200(100%)
86	Summer	Male	bloated	29	80	S-Taiwan	Urban	Indoor	C.megacephala (U)-75/102(73.5%) S.nudiseta (III)-15/102(14.7%) B. peregrina (III)-5/102(4.9%) C.rufifacies (U)-4/102(3.9%) P. dux (III)-3/102(3%)	JN014846.1 - 1200/1200(100%) - NC_023532.1 - 1192/1200(99%) JN014870.1 - 1196/1200(99%) MH765526.1 - 1186/1186(100%)
87	Spring	Female	decay	29	78	S-Taiwan	Suburban	Indoor	S.nudiseta (III)-51/51(100%)
88	Summer	Male	bloated	28.5	80	S-Taiwan	Urban	Indoor	P. dux (III)-17/19(89.5%) C.rufifacies (III)-2/19(10.5%)	EF405938.1 - 1200/1200(100%) JN014870.1 - 1196/1200(99%)
89	Summer	Female	bloated	29.5	81	S-Taiwan	Urban	Indoor	M.scalaris (U)-30/40(75%) L. ruficornis (III)-10/40(25%)	NC_023794.1 - 1141/1142(99%) MH937749.1 - 1199/1200(99%)
90	Summer	Female	bloated	31	74	S-Taiwan	Urban	Indoor	C.megacephala (U)(III)-50/60(83.3%) C.rufifacies (U)-8/60(13.3%) P. dux (III)-2/60(3.3%)	JN014844.1 - 1200/1200(100%) - EF405938.1 - 1200/1200(100%)
91	Summer	Male	bloated	30	60	S-Taiwan	Suburban	Outdoor	C.rufifacies (U)-41/44(93.2%) C.megacephala (U)-3/44(6.8%)	JN014870.1 - 1203/1207(99%) JN014844.1 - 1199/1200(99%)
92	Summer	Female	bloated	30.5	75	S-Taiwan	Urban	Outdoor	C.megacephala (U)(III)-227/253(89.7%) C.rufifacies (U)(III)-26/253(10.3%)	JN014844.1 - 1199/1200(99%) -
93	Summer	Male	bloated	30	78	S-Taiwan	Urban	Indoor	L. ruficornis (III)-33/33(100%)	MH937749.1 - 1178/1179(99%)
94	Summer	Female	decay	29.5	80	S-Taiwan	Urban	Indoor	L. ruficornis (III)-16/16(100%)	MT027903.1 - 442/442(100%)
95	Summer	Male	decay	28	86	S-Taiwan	Urban	Indoor	D. maculatus (U)-18/18(100%)	MK332617.1 - 1086/1115(97%)
96	Summer	Male	bloated	30	72.5	S-Taiwan	Urban	Indoor	C.rufifacies (III)-31/42(73.8%) C.megacephala (III)-11/42(26.2%)
97	Fall	Male	bloated	28.5	76	S-Taiwan	Urban	Indoor	B. peregrina (III)-12/12(100%)	NC_023532.1 - 1198/1200(99%)
98	Fall	Male	decay	23	73	S-Taiwan	Urban	Indoor	S.nudiseta (III)-8/12(66.7%) C.megacephala (III)-2/12(16.7%) C.rufifacies (III)-2/12(16.7%)	NC_042953.1 - 1196/1198(99%) JN014844.1 - 1200/1200(100%) JN014870.1 - 1183/1185(99%)
99	Winter	Male	bloated	20.5	76	S-Taiwan	Urban	Indoor	S.nudiseta (U)(III)-20/24(83.3%) M.scalaris (U)(P)-4/24(16.7%)	NC_042953.1 - 1197/1200(99%) NC_023794.1 - 1198/1200(99%)
100	Winter	Male	bloated	22	80	S-Taiwan	Urban	Indoor	L. ruficornis (U)-51/51(100%)	MH937749.1 - 1184/1186(99%)
101	Winter	Male	decay	22	80	S-Taiwan	Suburban	Indoor	L. ruficornis (U)-15/15(100%)	MH937749.1 - 1199/1200(99%)
102	Spring	Male	bloated	24.5	74	S-Taiwan	Suburban	Outdoor	C.megacephala (U)(III)-78/122(63.9%) C.rufifacies (U)(III)-44/122(36.1%)	JN014844.1 - 1185/1185(100%) JN014870.1 - 1176/1180(99%)
103	Spring	Male	bloated	24	77	S-Taiwan	Urban	Indoor	S.nudiseta (III)-17/20(85%) Fanniidae sp. (U)-2/20(10%) L. ruficornis (III)-1/20(5%)
104	Spring	Male	bloated	25.5	65.5	S-Taiwan	Urban	Indoor	S.nudiseta (U)(III)-51/51(100%)	NC_042953.1 - 1198/1200(99%)
105	Summer	Male	bloated	29.9	71	S-Taiwan	Suburban	Outdoor	C.rufifacies (U)(III)-13/15(86.7%) C.megacephala (U)-2/15(13.3%)	JN014870.1 - 1163/1166(99%) JN014846.1 - 1183/1183(100%)
106	Summer	Male	bloated	29.6	75.7	S-Taiwan	Urban	Outdoor	C.megacephala (III)-15/17(88.2%) C.rufifacies (III)-2/17(11.8%)
107	Summer	Male	bloated	30.5	74.3	S-Taiwan	Suburban	Outdoor	C.megacephala (U)(III)-95/109(87.2%) C.rufifacies (U)-14/109(12.8%)
108	Summer	Male	bloated	30.4	74.1	S-Taiwan	Suburban	Outdoor	C.rufifacies (U)(III)-140/151(92.7%) C.megacephala (III)-11/151(7.3%)
109	Summer	Male	bloated	30.4	71	S-Taiwan	Suburban	Outdoor	C.megacephala (U)-133/133(100%)
110	Summer	Male	decay	30.8	73	S-Taiwan	Urban	Indoor	L. ruficornis (III)-12/12(100%)	MH937749.1 - 1199/1200(99%)
111	Summer	Male	bloated	28.1	86	S-Taiwan	Suburban	Indoor	C.rufifacies (III)-17/31(54.8%) C.megacephala (U)-12/31(38.7%) L. ruficornis (III)-2/31(6.5%)	- - MT027903.1 - 491/491(100%)
112	Summer	Female	decay	29.2	66	S-Taiwan	Urban	Outdoor	C.rufifacies (U)(III)-36/42(85.7%) C.megacephala (U)(III)-6/42(14.3%)	- JN014846.1 - 1200/1200(100%)
113	Summer	Male	decay	25.9	96	S-Taiwan	Suburban	Indoor	C.megacephala (U)(III)-88/88(100%)	JN014844.1 - 1200/1200(100%)
114	Summer	Female	bloated	29	80	S-Taiwan	Urban	Indoor	C.megacephala (III)-41/67(61.2%) C.rufifacies (U)(III)-26/67(38.8%)	- JN014870.1 - 1197/1200(99%)
				According to nearby weather stations		N: Northen E: Eastern S: Southern			(E): egg. (U): 1st, 2nd larvae and unable to distinguish age. (III): 3rd larvae. (P): pupae. (A): adult	C1-J-1718 and TL2-N-3014	LCO1490 and HCO2198
